# Supplementary material for: A Comprehensive Analysis of Fel Ursi and Its Common Adulterants Based on UHPLC-QTOF-MSE and Chemometrics
Source: Molecules. 2024 Jul 2;29(13):3144. doi: 10.3390/molecules29133144 (PMC11243315; doi:10.3390/molecules29133144)
Supplement: Supplementary file 1 [file molecules-29-03144-s001.zip]

Archive with 1 entries (1 files):
- molecules-3063658-supplementary.pdf
